# Supplementary material for: Occurrence and Antimicrobial Resistance among Staphylococci Isolated from the Skin Microbiota of Healthy Goats and Sheep
Source: Antibiotics (Basel). 2023 Nov 5;12(11):1594. doi: 10.3390/antibiotics12111594 (PMC10668681; doi:10.3390/antibiotics12111594)
Supplement: Supplementary file 1 [file antibiotics-12-01594-s001.zip]

Archive with 1 entries (1 files):
- antibiotics-2682921-supplementary.pdf
